# Supplementary material for: Health-Screening-Based Chronic Obstructive Pulmonary Disease and Its Effect on Cardiovascular Disease Risk
Source: J Clin Med. 2022 Jun 2;11(11):3181. doi: 10.3390/jcm11113181 (PMC9181412; doi:10.3390/jcm11113181)
Supplement: Supplementary file 1 [file jcm-11-03181-s001.zip]

Archive with 1 entries (1 files):
- jcm-1726848-supplementary.pdf
